# Supplementary material for: Comparative genomic analysis revealed rapid differentiation in the pathogenicity-related gene repertoires between Pyricularia oryzae and Pyricularia penniseti isolated from a Pennisetum grass
Source: BMC Genomics. 2018 Dec 13;19:927. doi: 10.1186/s12864-018-5222-8 (PMC6293661; doi:10.1186/s12864-018-5222-8)
Supplement: Supplementary file 3 — Table S2. P1609_vs_7015_unique_secreted. (XLSX 16 kb) [file 12864_2018_5222_MOESM3_ESM.xlsx]

## Sheet: Sheet1
Sequence Number	Query Name	Hits Found	Top Hit
			Identifier	Description
1	MGG_00043T0	0
2	MGG_00148T0	0
3	MGG_00242T0	1	PT	PT repeat
4	MGG_00380T0	0
5	MGG_00614T0	0
6	MGG_00821T0	0
7	MGG_00825T0	0
8	MGG_01145T0	0
9	MGG_01963T0	0
10	MGG_01964T0	0
11	MGG_02090T0	0
12	MGG_02166T0	0
13	MGG_02202T0	0
14	MGG_02207T0	0
15	MGG_02220T0	0
16	MGG_02234T0	0
17	MGG_02546T0	0
18	MGG_02635T0	0
19	MGG_02645T0	0
20	MGG_02990T0	0
21	MGG_03671T0	0
22	MGG_04128T0	1	Glyco_hydro_125	Metal-independent alpha-mannosidase (GH125)
23	MGG_04263T0	0
24	MGG_04451T0	0
25	MGG_04452T0	0
26	MGG_04546T0	0
27	MGG_04579T0	0
28	MGG_04580T0	0
29	MGG_04735T0	0
30	MGG_04737T0	0
31	MGG_04795T0	0
32	MGG_04892T0	0
33	MGG_05119T0	0
34	MGG_05120T0	0
35	MGG_05127T0	0
36	MGG_05389T0	0
37	MGG_05410T0	0
38	MGG_05416T0	0
39	MGG_05418T0	1	Chitin_bind_1	Chitin recognition protein
40	MGG_05424T0	0
41	MGG_05429T0	0
42	MGG_05518T0	0
43	MGG_05538T0	0
44	MGG_05887T0	0
45	MGG_05943T0	0
46	MGG_06225T0	0
47	MGG_06228T0	0
48	MGG_06611T0	1	CDH-cyt	Cytochrome domain of cellobiose dehydrogenase
49	MGG_06771T0	1	Chitin_bind_1	Chitin recognition protein
50	MGG_07348T0	0
51	MGG_07352T0	0
52	MGG_07357T0	0
53	MGG_07398T0	0
54	MGG_07538T0	0
55	MGG_07558T0	0
56	MGG_07699T0	0
57	MGG_07766T0	0
58	MGG_07810T0	0
59	MGG_07834T0	0
60	MGG_07854T0	0
61	MGG_07869T0	0
62	MGG_07952T0	0
63	MGG_07986T0	0
64	MGG_07994T0	0
65	MGG_07995T0	0
66	MGG_08027T0	0
67	MGG_08086T0	0
68	MGG_08230T0	0
69	MGG_08372T0	0
70	MGG_08399T0	1	CVNH	CVNH domain
71	MGG_08414T0	0
72	MGG_08428T0	0
73	MGG_08433T0	0
74	MGG_08441T0	0
75	MGG_08469T0	0
76	MGG_08481T0	0
77	MGG_08482T0	0
78	MGG_08607T0	0
79	MGG_08787T0	0
80	MGG_08797T0	1	AltA1	Alternaria alternata allergen 1
81	MGG_08799T0	0
82	MGG_08818T0	0
83	MGG_08944T0	0
84	MGG_09182T0	0
85	MGG_09379T0	0
86	MGG_09425T0	0
87	MGG_09452T0	0
88	MGG_09619T0	0
89	MGG_09627T0	0
90	MGG_09629T0	0
91	MGG_09657T0	0
92	MGG_09675T0	0
93	MGG_09724T0	0
94	MGG_09740T0	0
95	MGG_10004T0	0
96	MGG_10020T0	0
97	MGG_10021T0	0
98	MGG_10065T0	0
99	MGG_10086T0	0
100	MGG_10102T0	0
101	MGG_10105T0	1	Hydrophobin_2	Fungal hydrophobin
102	MGG_10120T0	0
103	MGG_10206T0	0
104	MGG_10217T0	0
105	MGG_10231T0	0
106	MGG_10259T0	0
107	MGG_10276T0	0
108	MGG_10282T0	0
109	MGG_10335T0	0
110	MGG_10352T0	0
111	MGG_10463T0	0
112	MGG_10556T0	0
113	MGG_10559T0	0
114	MGG_10732T0	0
115	MGG_10774T0	0
116	MGG_10804T0	1	NPP1	Necrosis inducing protein (NPP1)
117	MGG_11072T0	0
118	MGG_11292T0	0
119	MGG_11397T0	0
120	MGG_11610T0	0
121	MGG_11620T0	0
122	MGG_11967T0	0
123	MGG_12049T0	0
124	MGG_12090T0	0
125	MGG_12445T0	0
126	MGG_12552T0	0
127	MGG_12654T0	0
128	MGG_12655T0	0
129	MGG_12937T0	0
130	MGG_13283T0	0
131	MGG_13325T0	0
132	MGG_13670T0	0
133	MGG_13836T0	0
134	MGG_13868T0	0
135	MGG_13957T0	0
136	MGG_13974T0	0
137	MGG_14052T0	0
138	MGG_14093T0	0
139	MGG_14422T0	0
140	MGG_14600T0	0
141	MGG_14641T0	0
142	MGG_14662T0	0
143	MGG_14725T0	0
144	MGG_14734T0	0
145	MGG_14834T0	0
146	MGG_14836T0	0
147	MGG_14898T0	0
148	MGG_14965T0	0
149	MGG_15031T0	0
150	MGG_15106T0	0
151	MGG_15109T0	0
152	MGG_15207T0	0
153	MGG_15212T0	0
154	MGG_15336T0	0
155	MGG_15370T0	2	Aspzincin_M35	Lysine-specific metallo-endopeptidase
156	MGG_15371T0	0
157	MGG_15374T0	0
158	MGG_15376T0	0
159	MGG_15391T0	0
160	MGG_15394T0	0
161	MGG_15401T0	0
162	MGG_15410T0	0
163	MGG_15443T0	0
164	MGG_15458T0	0
165	MGG_15459T0	0
